# Supplementary material for: Carvedilol Exerts Cardioprotective Effects Against Doxorubicin Toxicity via Autophagy Modulation and Energetics Restoration
Source: Pharmaceuticals (Basel). 2026 May 28;19(6):845. doi: 10.3390/ph19060845 (PMC13304947; doi:10.3390/ph19060845)
Supplement: Supplementary file 1 [file pharmaceuticals-19-00845-s001.zip]

Archive with 1 entries (1 files):
- pharmaceuticals-4299372-supplementary.pdf
